# Supplementary material for: Anaemia in pregnancy and associated factors: a cross sectional study of antenatal attendants at the Sunyani Municipal Hospital, Ghana
Source: BMC Res Notes. 2017 Aug 11;10:402. doi: 10.1186/s13104-017-2742-2 (PMC5553653; doi:10.1186/s13104-017-2742-2)
Supplement: Supplementary file 1 — Additional file 1. Anaemia in pregnancy-Sunyani. [file 13104_2017_2742_MOESM1_ESM.xlsx]

## Sheet: Sheet1
anc_visits	hb_first_visit	hb_current_visit	gestational_age_first_visit	gestational_age_current_age	anti_helminthic	prophylaxis	gestational_age_ipt	parity	gravidity	hiv	occuptaion	education	marital	iron_supplmentation	number_times_iron_taken	pica_consumption	consumption_egg	consumption_fish_snail	consumption_green_vegetables_fru	birth_spacing	malaria_infection_pregnancy	gestation_age_malaria_infection	bed_net	sleep_bednets_last_night	anaemic	agecat	visits	ga1	cga	iptga	paritynew	mgaipt	anaemiatype	prevhb	birthspace	agegroup	ancvisits	gravidanew
3	11.4	11.3	4	22	2	1	0	0	1	2	3	2	1	1	1	2	2	1	1	0	2	0	1	1	0	0	3	1	2	1	1	0			0	15-19	1	0
4	11.3	11.1	12	34	1	2	34	0	1	2	2	2	3	1	2	2	2	2	2	0	1	20	1	2	0		4	1	3	3	1	2			0	15-19	2	0
2	9.8	10.9	18	29	1	2	29	0	1	2	4	2	1	1	2	2	1	2	2	0	2	0	2	2	1	0	1	2	3	3	1	2	2	1	0	15-19	0	0
5	8.9	9.2	24	40	1	2	34	0	1	2	3	1	1	1	1	1	1	3	4	0	1	28	1	1	1		4	2	3	3	1	2	1	1	0	15-19	2	0
4	11.8	11.7	16	30	1	2	24	1	4	2	3	2	1	1	1	2	3	4	4	5	2	0	1	1	0	0	4	2	3	2	1	1			1	15-19	2	3
4	7.6	10	20	41	1	2	33	1	2	2	1	4	2	1	1	2	1	4	4	2	1	31	1	1	1		4	2	3	3	1	2	2	1	1	15-19	2	1
3	10.5	10.3	18	32	2	2	26	0	1	2	3	2	1	1	2	2	1	2	2	0	1	26	1	2	1	0	3	2	3	2	1	1	2	2	0	15-19	1	0
4	10.2	11.3	12	36	2	2	20	0	1	2	2	2	3	1	2	1	3	3	3	0	2	0	1	1	0	0	4	1	3	2	1	1		2	0	15-19	2	0
2	7.5	9.8	20	36	1	2	20	2	3	2	4	3	3	1	1	2	3	3	3	2	2	0	1	2	1	0	1	2	3	2	2	1	1	1	1	15-19	0	2
3	12.1	13.4	12	20	1	2	20	0	1	2	4	3	1	1	2	2	1	3	3	0	2	0	1	2	0	0	3	1	2	2	1	1			0	15-19	1	0
2	9.1	10.8	20	24	1	1	0	0	1	2	4	2	3	1	1	2	1	3	3	0	2	0	1	1	1	0	1	2	2	1	1	0	2	1	0	15-19	0	0
4	9.4	10.7	9	30	1	2	18	0	1	2	4	3	1	1	2	2	1	3	3	0	2	0	1	1	1	0	4	1	3	2	1	1	2	1	0	15-19	2	0
2	10.3	11.4	28	32	1	2	28	0	1	2	4	3	1	2	1	2	1	3	3	0	2	0	1	1	0	0	1	2	3	2	1	1		2	0	15-19	0	0
4	10.9	10.8	12	36	2	2	28	0	1	1	4	3	3	1	2	2	1	1	3	0	2	0	1	1	1	0	4	1	3	2	1	1	2	2	0	15-19	2	0
3	10.3	11.8	28	36	2	2	26	0	1	2	3	3	1	1	2	2	1	3	3	0	2	0	1	2	0	0	3	2	3	2	1	1		2	0	15-19	1	0
3	9.1	9.8	12	26	1	1	0	0	2	2	4	2	1	1	2	1	1	1	1	0	2	0	1	1	1	0	3	1	2	1	1	0	1	1	0	15-19	1	1
3	9.7	10.2	16	25	1	2	25	0	1	2	3	3	3	1	3	2	1	2	2	0	2	0	2	2	1	0	3	2	2	2	1	1	2	1	0	15-19	1	0
2	10.2	10.9	12	16	1	1	0	0	1	2	4	2	1	1	2	2	2	2	2	0	2	0	1	1	1	0	1	1	2	1	1	0	2	2	0	15-19	0	0
3	11.1	10.8	10	26	1	2	20	0	1	2	4	2	1	1	2	2	2	2	3	0	2	0	2	2	1	0	3	1	2	2	1	1	2		0	15-19	1	0
3	10	10.8	18	26	2	2	22	0	1	2	2	3	3	1	2	1	2	2	3	0	2	0	1	1	1		3	2	2	2	1	1	2	2	0	15-19	1	0
4	10.9	10.5	10	28	1	2	26	0	2	2	4	2	1	1	2	2	2	3	3	0	2	0	2	2	1	0	4	1	2	2	1	1	2	2	0	15-19	2	1
3	8.7	9.8	22	32	2	2	32	1	2	2	4	2	1	1	2	2	1	2	3	3	2	0	2	2	1		3	2	3	3	1	2	1	1	1	15-19	1	1
2	9.3	10.4	12	22	1	2	22	0	2	2	2	3	1	1	2	2	2	2	3	0	2	0	1	2	1		1	1	2	2	1	1	2	1	0	15-19	0	1
2	13.8	12.9	12	23	1	2	0	0	1	2	2	3	1	1	2	2	2	3	3	0	2	0	1	1	0		1	1	2	1	1	0			0	15-19	0	0
2	9.6	10.7	30	34	1	1	0	0	1	2	4	2	1	2		2	3	1	2	0	2	0	1	1	1	0	1	3	3	1	1	0	2	1	0	15-19	0	0
2	11.9	12.6	10	14	1	1	0	0	1	2	2	2	1	1	2	2	2	3	2	0	2	0	1	1	0		1	1	1	1	1	0			0	15-19	0	0
2	9.2	10.2	12	16	1	1	0	0	1	2	2	2	1	1	2	2	2	2	2	0	2	0	2	2	1	0	1	1	2	1	1	0	2	1	0	15-19	0	0
4	10.9	11.5	16	34	1	2	30	0	2	2	3	2	1	1	2	2	2	2	2	0	2	0	2	2	0	0	4	2	3	3	1	2		2	0	15-19	2	1
4	9.5	10.6	20	28	1	2	20	0	1	2	3	3	2	1	2	2	1	3	1	0	2	0	1	1	1		4	2	2	2	1	1	2	1	0	15-19	2	0
2	14.2	13.7	12	16	1	1	0	0	1	2	3	2	1	1	2	2	1	1	3	3	2	0	1	2	0	0	1	1	2	1	1	0			1	15-19	0	0
4	11.4	12.3	12	32	2	2	32	0	2	2	3	3	1	1	2	2	4	3	1	0	2	0	1	2	0	1	4	1	3	3	1	2			0	20-24	2	1
3	11.6	8.6	14	24	1	2	20	0	1	1	2	2	2	1	2	2	1	3	3	0	2	0	1	1	1	1	3	1	2	2	1	1	1		0	20-24	1	0
4	9.7	10.1	16	37	1	2	32	0	2	2	2	2	1	1	2	2	2	3	4	0	1	30	1	1	1	1	4	2	3	3	1	2	2	1	0	20-24	2	1
2	11.8	11	6	14	1	2	0	0	1	2	2	2	2	1	2	2	2	4	1	0	2	0	2	2	0		1	1	1	1	1	0			0	20-24	0	0
3	13.1	12.5	4	12	1	1	0	0	1	2	3	3	2	1	2	2	3	3	3	0	2	0	2	2	0	1	3	1	1	1	1	0			0	20-24	1	0
2	9.2	10.8	16	28	1	2	20	2	3	2	2	2	1	1	2	2	2	3	3	3	1	18	1	1	1	1	1	2	2	2	2	1	2	1	1	20-24	0	2
5	11.7	10.9	14	35	1	1	0	0	2	2	2	2	3	1	2	2	2	2	1	0	2	0	1	2	1	1	4	1	3	1	1	0	2		0	20-24	2	1
5	11.5	10.3	8	30	1	1	30	0	1	2	3	2	3	1	2	2	2	2	2	0	2	0	1	1	1	1	4	1	3	3	1	2	2		0	20-24	2	0
3	11.6	11.4	20	32	1	2	28	0	1	1	2	1	1	1	3	2	3	2	2	0	2	0	1	2	0	1	3	2	3	2	1	1			0	20-24	1	0
3	12.4	11.9	12	24	1	2	24	0	2	2	1	3	1	1	2	1	2	2	2	0	2	0	2	2	0		3	1	2	2	1	1			0	20-24	1	1
3	12.8	12.2	8	24	2	2	20	0	2	2	1	4	2	1	2	2	2	2	2	0	2	0	1	2	0	1	3	1	2	2	1	1			0	20-24	1	1
3	11.2	12.9	20	30	1	2	30	0	1	2	2	2	2	1	2	2	3	2	2	0	2	0	1	1	0	1	3	2	3	3	1	2			0	20-24	1	0
2	8.3	10.9	14	20	1	2	18	1	3	2	2	2	2	1	1	2	4	4	4	3	2	0	1	1	1		1	1	2	2	1	1	2	1	1	20-24	0	2
4	11.8	10.2	8	36	2	2	18	1	2	2	2	2	2	1	2	2	3	3	3	4	2	0	1	2	1	1	4	1	3	2	1	1	2		1	20-24	2	1
3	11.9	12.3	8	14	1	1	0	0	3	2	3	2	3	1	2	2	3	3	2	0	2	0	1	2	0	1	3	1	1	1	1	0			0	20-24	1	2
4	8.9	10.3	14	30	1	1	0	0	2	2	1	4	2	1	2	2	3	1	3	0	1	30	1	2	1		4	1	3	1	1	0	2	1	0	20-24	2	1
4	15.1	11.7	12	32	2	2	24	0	3	2	2	2	3	1	2	2	2	3	3	0	1	32	2	2	0	1	4	1	3	2	1	1			0	20-24	2	2
4	9.6	11.4	14	28	1	2	28	0	1	2	1	1	3	1	2	2	3	3	3	0	2	0	1	2	0	1	4	1	2	2	1	1		1	0	20-24	2	0
3	10.8	11.3	8	16	1	2	20	0	1	2	4	3	2	1	2	2	3	3	3	0	2	0	1	1	0	1	3	1	2	2	1	1		2	0	20-24	1	0
2	8	10.4	16	20	1	1	0	0	1	2	2	2	1	1	2	2	4	3	3	0	2	0	1	2	1	1	1	2	2	1	1	0	2	1	0	20-24	0	0
3	13.5	11	6	22	1	2	18	2	3	2	2	2	2	1	2	2	1	3	3	3	2	0	2	2	0	1	3	1	2	2	2	1			1	20-24	1	2
3	9.7	10.5	16	32	1	2	20	4	5	2	2	1	2	1	2	1	3	3	3	2	2	0	1	1	1		3	2	3	2	2	1	2	1	1	20-24	1	3
2	10.4	11.7	12	24	1	1	0	2	6	2	2	2	2	2		2	3	3	3	1	2	0	1	1	0		1	1	2	1	2	0		2	1	20-24	0	3
4	10.9	11.6	16	32	2	2	28	1	2	2	3	3	1	1	2	2	3	3	3	0	2	0	1	1	0	1	4	2	3	2	1	1		2	0	20-24	2	1
3	9.5	10.8	16	26	2	2	24	6	7	2	3	1	2	1	2	2	1	3	3	2	2		1	1	1	1	3	2	2	2	2	1	2	1	1	20-24	1	3
2	12.6	11.8	20	30	1	2	24	2	3	2	2	2	4	1	3	1	2	2	3	2	1	28	1	2	0	1	1	2	3	2	2	1			1	20-24	0	2
3	13.5	11.5	22	32	1	1	0	1	3	2	2	2	2	1	2	2	1	2	3	5	2	0	1	1	0	1	3	2	3	1	1	0			1	20-24	1	2
4	11.8	12.4	12	37	2	2	18	1	2	1	2	2	2	1	2	2	1	3	3	4	2	0	1	1	0		4	1	3	2	1	1			1	20-24	2	1
4	12.6	10.5	18	30	2	2	24	2	3	2	1	3	3	1	2	2	3	4	3	2	2	0	1	1	1	1	4	2	3	2	2	1	2		1	20-24	2	2
4	12	11.4	8	32	2	2	16	1	4	2	2	2	2	1	2	2	2	3	3	4	2	0	1	1	0	1	4	1	3	2	1	1			1	20-24	2	3
4	12.7	11.5	8	26	2	2	12	0	2	2	2	2	3	1	2	1	1	3	2	0	2	0	1	1	0	1	4	1	2	1	1	0			0	20-24	2	1
4	12	11.5	10	32	1	2	16	1	4	2	2	2	2	1	2	2	2	3	2	2	2	0	1	2	0	1	4	1	3	2	1	1			1	20-24	2	3
3	12.6	13.4	20	28	1	2	24	2	3	2	1	3	3	1	2	2	1	3	3	2	2	0	1	2	0	1	3	2	2	2	2	1			1	20-24	1	2
3	11.5	11.4	8	28	2	2	20	1	3	2	2	3	2	1	2	2	1	2	3	3	2	0	1	1	0		3	1	2	2	1	1			1	20-24	1	2
3	13	12.7	8	20	2	2	16	0	1	2	2	3	3	1	2	2	1	3	2	2	2	0	1	1	0		3	1	2	2	1	1			1	20-24	1	0
2	10.9	11.9	16	20	1	2	20	0	1	2	2	2	3	1	2	2	1	2	3	0	1	16	1	1	0	1	1	2	2	2	1	1		2	0	20-24	0	0
2	10.3	11.3	7	18	1	1	0	2	3	2	2	2	3	2		2	1	2	3	3	2	0	1	1	0	1	1	1	2	1	2	0		2	1	20-24	0	2
2	10.4	10.8	8	12	1	1	0	0	3	1	2	3	1	1	2	2	2	3	3	0	2	0	1	1	1	1	1	1	1	1	1	0	2	2	0	20-24	0	2
3	13.4	11.9	12	32	1	2	24	2	3	2	2	2	3	1	2	2	2	3	3	4	2	0	1	1	0	1	3	1	3	2	2	1			1	20-24	1	2
4	10.5	11.7	18	36	2	2	20	1	3	2	3	3	3	1	2	1	1	2	3	2	2	0	1	2	0		4	2	3	2	1	1		2	1	20-24	2	2
3	10.5	11.6	20	38	2	2	200	1	2	2	3	3	3	1	2	2	1	3	3	0	2	0	1	1	0	1	3	2	3	3	1	2		2	0	20-24	1	1
3	12	13.2	18	31	2	2	18	0	1	2	2	3	3	1	2	2	1	3	3	0	2	0	1	2	0		3	2	3	2	1	1			0	20-24	1	0
4	10.9	11.4	12	34	1	2	32	1	4	2	2	2	2	1	2	2	2	2	3	8	2	0	1	1	0	1	4	1	3	3	1	2		2	1	20-24	2	3
4	15.1	11.7	16	32	1	2	29	0	3	2	2	2	1	1	2	2	2	2	3	0	1	32	1	2	0	1	4	2	3	3	1	2			0	20-24	2	2
4	12.2	10.8	12	34	1	2	32	0	5	2	2	2	2	1	2	2	2	2	2	0	1	32	1	1	1	1	4	1	3	3	1	2	2		0	20-24	2	3
2	12	12.5	12	16	1	1	16	1	2	2	2	3	3	1	2	2	2	3	2	2	2	0	1	1	0	1	1	1	2	2	1	1			1	20-24	0	1
4	11	10.9	12	30	2	2	26	1	2	2	2	2	2	1	2	2	2	2	3	3	1	26	1	2	1	1	4	1	3	2	1	1	2		1	20-24	2	1
4	10.8	11.4	14	34	2	2	32	2	3	2	4	2	3	1	2	1	2	1	3	3	2	0	1	1	0	1	4	1	3	3	2	2		2	1	20-24	2	2
2	10.7	10.5	16	24	1	2	24	1	3	2	2	2	1	1	2	2	1	2	3	5	2	0	2	2	1	1	1	2	2	2	1	1	2	2	1	20-24	0	2
3	10.1	10.9	16	26	1	1	0	1	2	2	2	2	3	1	2	2	2	3	3	2	2	0	2	2	1	1	3	2	2	1	1	0	2	2	1	20-24	1	1
3	11.9	10.8	8	20	1	1	0	0	2	2	2	3	3	2		2	2	2	2	0	2	0	1	1	1	1	3	1	2	1	1	0	2		0	20-24	1	1
3	9.2	10.8	12	26	1	2	26	0	1	2	2	2	1	1	2	2	1	2	3	0	2	0	1	1	1	1	3	1	2	2	1	1	2	1	0	20-24	1	0
3	14.1	14.5	10	27	1	2	28	0	1	2	4	2	1	1	2	2	1	1	3	0	2	0	2	2	0	1	3	1	2	2	1	1			0	20-24	1	0
3	12.6	11.6	16	28	1	2	24	0	1	2	2	3	1	1	2	1	1	1	2	0	2	0	1	1	0	1	3	2	2	2	1	1			0	20-24	1	0
2	10.5	10.4	28	36	1	1	0	2	4	2	2	2	3	1	2	2	4	4	3	3	1	14	2	2	1	1	1	2	3	1	2	0	2	2	1	20-24	0	3
4	8.2	9.3	12	38	2	2	30	0	2	2	2	2	1	1	2	2	1	1	3	0	1	28	2	2	1	1	4	1	3	3	1	2	1	1	0	20-24	2	1
2	10.7	11.5	16	24	1	2	24	0	5	2	2	3	2	1	3	2	1	2	2	0	2	0	1	1	0		1	2	2	2	1	1		2	0	20-24	0	3
4	11.6	11.7	20	32	1	2	28	0	2	2	2	2	3	1	2	2	2	1	1	0	2	0	1	2	0	1	4	2	3	2	1	1			0	20-24	2	1
2	12	11.3	8	14	1	1	8	1	2	2	2	2	2	1	2	2	3	2	2	5	2	0	1	1	0	1	1	1	1	1	1	0			1	20-24	0	1
3	11.5	10.4	8	16	1	1	10	1	2	2	2	2	2	1	2	2	3	1	3	1	2	0	1	1	1	1	3	1	2	1	1	0	2		1	20-24	1	1
6	11.6	11.2	8	22	1	1	18	1	2	2	2	2	3	1	2	2	1	2	2	2	1	22	1	2	0	1	4	1	2	2	1	1			1	20-24	2	1
3	9.5	10.9	8	20	1	2	0	1	2	2	3	3	2	1	2	1	3	3	3	2	1	16	1	1	1	1	3	1	2	1	1	0	2	1	1	20-24	1	1
4	9.5	10.6	12	28	1	2	18	1	2	2	2	2	2	1	2	2	3	2	3	3	1	24	1	1	1	1	4	1	2	2	1	1	2	1	1	20-24	2	1
7	11.4	10.9	12	34	1	2	16	0	2	2	3	3	3	1	2	2	3	3	2	0	2	0	1	2	1	1	4	1	3	2	1	1	2		0	20-24	2	1
2	11.4	10.1	24	28	1	2	24	0	1	2	2	1	2	1	2	2	2	3	3	0	2	0	1	1	1	1	1	2	2	2	1	1	2		0	20-24	0	0
3	12.4	12.6	12	20	1	2	16	1	3	2	2	3	2	1	2	2	3	3	3	3	2	0	1	1	0	1	3	1	2	2	1	1			1	20-24	1	2
2	9.3	9.9	20	24	2	2	20	0	1	2	2	2	2	1	1	2	1	3	3	0	2	0	1	2	1	1	1	2	2	2	1	1	1	1	0	20-24	0	0
5	11.2	10.5	8	24	1	2	16	0	1	2	2	3	2	1	2	2	2	3	3	0	2	0	1	1	1	1	4	1	2	2	1	1	2		0	20-24	2	0
4	10.8	10.6	12	28	1	2	18	1	2	2	1	4	2	1	2	2	2	3	3	2	2	0	1	2	1		4	1	2	2	1	1	2	2	1	20-24	2	1
8	9.9	10.7	4	34	2	2	20	0	4	2	1	3	2	1	2	2	3	3	3	0	2	0	1	2	1	1	4	1	3	2	1	1	2	1	0	20-24	2	3
2	12.2	12	24	28	1	1	0	1	2	2	2	2	3	1	2	2	1	2	3	2	2	0	1	1	0		1	2	2	1	1	0			1	20-24	0	1
4	10	9.8	18	32	2	2	32	1	2	2	2	2	3	1	2	2	2	4	3	2	2	0	2	2	1	2	4	2	3	3	1	2	1	2	1	25-29	2	1
6	10.1	11.8	12	28	2	2	20	2	4	2	2	3	2	1	2	1	2	3	3	2	2	0	1	1	0		4	1	2	2	2	1		2	1	25-29	2	3
3	11	9.9	8	15	1	1	0	1	2	2	3	4	2	1	2	2	3	2	3	3	2	0	1	1	1	2	3	1	2	1	1	0	1		1	25-29	1	1
4	7.6	10.1	20	37	1	2	33	0	1	2	1	4	2	1	2	2	2	2	2	0	1	20	1	1	1	2	4	2	3	3	1	2	2	1	0	25-29	2	0
4	12.4	11.4	20	36	1	2	36	2	3	2	2	2	3	1	2	2	2	3	1	3	2	0	1	1	0	2	4	2	3	3	2	2			1	25-29	2	2
4	10.9	11	12	32	1	2	20	4	5	2	2	2	1	1	2	2	3	3	2	4	2	0	1	1	0		4	1	3	2	2	1		2	1	25-29	2	3
2	10.6	11.4	12	20	1	1	0	2	3	2	2	3	2	1	2	2	2	3	3	3	2	0	1	1	0	2	1	1	2	1	2	0		2	1	25-29	0	2
4	10.1	12.1	18	33	1	2	30	1	2	2	2	3	2	1	1	2	3	2	3	3	2	0	1	1	0	2	4	2	3	3	1	2		2	1	25-29	2	1
2	11.3	11	10	14	1	1	0	2	3	2	2	2	2	1	2	1	2	3	3	2	2	0	2	2	0		1	1	1	1	2	0			1	25-29	0	2
3	11.9	11.5	16	28	2	2	20	2	3	2	3	2	2	1	2	1	1	3	2	4	2	0	1	2	0	2	3	2	2	2	2	1			1	25-29	1	2
2	10.9	11.2	4	8	1	1	0	2	3	2	3	2	2	1	3	2	2	1	2	5	2	0	1	2	0	2	1	1	1	1	2	0		2	1	25-29	0	2
4	12.8	11.6	13	20	1	1	17	0	1	2	4	4	2	1	1	1	1	4	3	0	1	13	1	1	0	2	4	1	2	2	1	1			0	25-29	2	0
4	10.3	11.4	15	32	2	2	32	3	5	2	2	2	3	1	2	2	1	3	2	2	2	0	2	2	0	2	4	2	3	3	2	2		2	1	25-29	2	3
2	14.1	11.8	4	8	1	1	0	1	2	2	3	3	3	2		2	3	3	3	4	2	0	1	1	0	2	1	1	1	1	1	0			1	25-29	0	1
4	6.9	11.7	26	42	2	2	30	0	1	2	1	4	2	1	3	2	2	3	2	0	2	0	1	2	0	2	4	2	3	3	1	2		0	0	25-29	2	0
4	10.2	8.9	12	28	1	2	28	1	2	2	2	2	2	1	2	2	1	1	1	4	1	24	1	1	1	2	4	1	2	2	1	1	1	2	1	25-29	2	1
3	12.6	12.9	12	34	1	2	24	0	2	2	2	2	3	1	2	2	2	2	2	0	2	0	2	2	0	2	3	1	3	2	1	1			0	25-29	1	1
4	9.2	10.4	12	36	1	2	24	2	3	2	1	4	2	1	2	2	3	2	3	4	1	32	1	1	1		4	1	3	2	2	1	2	1	1	25-29	2	2
2	12.7	11	10	18	1	2	18	1	3	2	2	2	2	1	2	1	4	2	2	10	2	0	2	2	0	2	1	1	2	2	1	1			1	25-29	0	2
3	10.4	12	4	14	1	1	0	1	2	2	2	2	3	2		2	2	2	3	3	2	0	1	1	0	2	3	1	1	1	1	0		2	1	25-29	1	1
3	12.6	12.4	8	20	1	2	20	2	4	2	2	3	3	1	2	2	3	2	2	4	2	0	1	2	0	2	3	1	2	2	2	1			1	25-29	1	3
3	10.5	10.1	16	36	1	2	32	5	6	2	2	2	3	1	2	2	1	2	2	2	2	0	2	2	1		3	2	3	3	2	2	2	2	1	25-29	1	3
4	10.6	12.3	19	38	1	2	33	0	1	2	2	4	1	1	1	2	3	3	3	0	2	0	1	1	0	2	4	2	3	3	1	2		2	0	25-29	2	0
3	11.2	10.9	12	22	1	1	0	1	3	2	1	4	1	1	1	2	1	4	4	2	2	0	1	1	1		3	1	2	1	1	0	2		1	25-29	1	2
2	8.9	8.9	26	30	1	1	0	4	5	1	2	1	2	1	1	2	1	4	4	2	2	0	1	1	1		1	2	3	1	2	0	1	1	1	25-29	0	3
4	11.9	11.4	16	30	1	2	24	2	3	2	2	2	1	1	1	1	2	4	4	2	2	0	1	1	0	2	4	2	3	2	2	1			1	25-29	2	2
2	10.1	9.7	12	16	1	2	16	1	3	2	2	2	2	1	1	2	1	4	4	3	2	0	1	2	1	2	1	1	2	2	1	1	1	2	1	25-29	0	2
6	10.5	10.9	17	42	1	2	38	1	2	2	2	2	2	1	1	1	2	4	4	2	1	36	1	1	1	2	4	2	3	3	1	2	2	2	1	25-29	2	1
3	12	11.4	12	28	2	2	20	0	2	2	2	3	2	1	2	2	3	3	3	0	2	0	1	1	0	2	3	1	2	2	1	1			0	25-29	1	1
3	13.2	12.5	8	24	1	2	16	0	2	2	1	4	3	1	2	2	3	3	3	0	2	0	1	2	0	2	3	1	2	2	1	1			0	25-29	1	1
3	12.5	11.1	16	24	1	1	0	1	2	2	1	4	2	1	2	2	3	3	3	2	2	0	1	2	0	2	3	2	2	1	1	0			1	25-29	1	1
3	10.5	8.2	6	26	1	2	22	0	1	2	2	2	2	1	2	2	3	3	3	0	2	0	2	2	1	2	3	1	2	2	1	1	1	2	0	25-29	1	0
3	10.3	12	12	36	1	2	20	0	3	2	1	4	3	1	2	2	3	3	3	0	2	0	1	1	0	2	3	1	3	2	1	1		2	0	25-29	1	2
4	10.3	12.3	12	28	1	2	16	2	3	2	1	4	3	1	2	2	2	3	3	2	1	18	1	2	0	2	4	1	2	2	2	1		2	1	25-29	2	2
3	13	10.9	17	30	1	2	17	0	3	2	2	3	2	1	2	2	1	3	3	0	2	0	1	2	1	2	3	2	3	2	1	1	2		0	25-29	1	2
4	12.3	13.2	8	38	1	2	20	0	3	2	2	2	2	1	2	2	3	3	1	0	2	0	1	1	0	2	4	1	3	2	1	1			0	25-29	2	2
3	11.2	12.6	7	20	1	2	20	1	3	2	2	2	3	1	2	2	2	3	3	12	2	0	1	1	0	2	3	1	2	2	1	1			2	25-29	1	2
4	11	12.1	8	38	1	2	20	0	1	2	1	4	2	1	2	2	2	3	3	0	2	0	1	1	0	2	4	1	3	2	1	1			0	25-29	2	0
5	10.4	11.3	9	39	2	2	19	3	6	2	2	2	3	1	2	2	1	3	3	4	2	0	1	2	0	2	4	1	3	2	2	1		2	1	25-29	2	3
3	12.7	11.3	10	22	1	2	18	1	5	2	1	4	2	1	2	2	1	3	3	4	2	0	1	2	0	2	3	1	2	2	1	1			1	25-29	1	3
2	13.5	12.3	8	16	1	2	0	0	1	2	4	4	2	1	2	2	3	3	3	0	2	0	1	1	0	2	1	1	2	1	1	0			0	25-29	0	0
4	12.2	13.2	10	36	2	2	16	2	3	2	2	2	2	1	2	2	2	3	3	2	2	0	1	1	0	2	4	1	3	2	2	1			1	25-29	2	2
4	12	11.9	12	32	1	2	20	1	6	2	2	2	2	1	2	2	3	3	3	7	1	20	1	1	0	2	4	1	3	2	1	1			1	25-29	2	3
3	12.8	11	8	28	1	2	20	0	1	2	1	4	2	1	3	2	3	3	3	0	2	0	1	1	0	2	3	1	2	2	1	1			0	25-29	1	0
2	10.8	11.4	10	14	1	1	0	1	2	2	1	4	2	1	2	2	4	3	3	2	2	0	1	2	0	2	1	1	1	1	1	0		2	1	25-29	0	1
4	12.8	11.4	16	35	1	2	20	4	5	2	2	1	2	1	2	2	3	3	3	3	2	0	1	1	0		4	2	3	2	2	1			1	25-29	2	3
4	8.3	10.9	16	34	1	2	20	0	1	2	2	3	2	1	2	2	2	3	3	0	2	0	1	1	1	2	4	2	3	2	1	1	2	1	0	25-29	2	0
3	10.2	11.5	8	20	1	2	20	1	2	2	2	1	2	1	2	2	2	3	3	2	2	0	1	1	0	2	3	1	2	2	1	1		2	1	25-29	1	1
3	12.1	11.8	12	28	1	2	20	0	3	2	1	4	2	1	2	2	2	3	3	0	2	0	1	1	0	2	3	1	2	2	1	1			0	25-29	1	2
3	10.6	12.4	19	26	1	2	19	0	1	2	2	4	1	1	2	2	2	3	3	0	2	0	1	2	0	2	3	2	2	2	1	1		2	0	25-29	1	0
4	11.4	11.7	20	39	1	2	33	2	3	2	2	2	2	1	2	2	1	3	3	3	2	0	1	1	0	2	4	2	3	3	2	2			1	25-29	2	2
4	12	11.6	17	31	1	2	26	1	2	2	1	4	2	1	2	2	2	2	2	2	1	31	1	1	0	2	4	2	3	2	1	1			1	25-29	2	1
4	11.1	10.5	16	32	1	1	28	1	3	1	2	3	2	1	2	2	2	2	2	4	2	0	1	1	1	2	4	2	3	2	1	1	2		1	25-29	2	2
3	11.9	11	6	20	1	1	18	2	3	2	2	2	2	2		2	2	3	3	4	2	0	2	2	0	2	3	1	2	2	2	1			1	25-29	1	2
4	10.2	11.5	16	30	1	1	20	2	3	2	1	4	2	1	2	1	1	2	1	3	2	0	1	1	0	2	4	2	3	2	2	1		2	1	25-29	2	2
3	11.4	10.2	20	38	2	2	33	2	3	2	1	2	3	1	2	2	1	2	2	2	2	0	1	1	1	2	3	2	3	3	2	2	2		1	25-29	1	2
4	11.9	10.5	8	36	2	2	22	1	3	2	4	4	2	1	2	1	1	3	3	3	2	0	2	2	1		4	1	3	2	1	1	2		1	25-29	2	2
4	12.3	11.5	9	30	1	2	9	1	3	2	2	2	2	1	2	2	1	3	3	2	2	0	1	2	0		4	1	3	1	1	0			1	25-29	2	2
2	12	13.5	27	29	1	2	0	2	3	2	2	4	2	1	2	2	1	3	3	3	2	0	1	1	0	2	1	2	3	1	2	0			1	25-29	0	2
4	12.3	10.7	9	30	1	2	18	1	3	2	2	3	2	1	2	2	1	3	3	4	2	0	1	1	1		4	1	3	2	1	1	2		1	25-29	2	2
3	12	11.8	8	20	1	2	16	2	5	2	2	2	2	1	2	1	2	3	3	2	2	0	1	1	0		3	1	2	2	2	1			1	25-29	1	3
4	12.7	11.3	12	32	2	2	16	1	2	2	1	4	2	1	2	2	1	3	3	0	2	0	1	1	0	2	4	1	3	2	1	1			0	25-29	2	1
4	11.9	10.8	8	38	2	2	22	1	3	2	1	4	2	1	2	1	2	3	3	2	1	20	1	1	1	2	4	1	3	2	1	1	2		1	25-29	2	2
4	11.7	10.2	12	32	2	2	20	1	2	2	2	2	3	1	2	2	1	3	3	3	2	0	1	1	1		4	1	3	2	1	1	2		1	25-29	2	1
4	10.4	11.7	16	38	2	2	19	3	6	2	2	2	1	1	2	2	1	2	2	2	2	0	1	1	0	2	4	2	3	2	2	1		2	1	25-29	2	3
4	8.3	10.8	16	32	1	1	0	0	2	2	2	2	2	1	2	2	1	2	2	0	2	0	1	2	1	2	4	2	3	1	1	0	2	1	0	25-29	2	1
4	10.7	11.2	17	34	1	2	34	2	3	2	2	3	2	1	2	2	3	3	1	5	2	0	1	1	0	2	4	2	3	3	2	2		2	1	25-29	2	2
2	13	11.2	9	18	1	2	17	1	5	2	1	4	2	1	2	2	4	4	3	10	2	0	2	2	0	2	1	1	2	2	1	1			1	25-29	0	3
2	12.6	10.7	8	18	1	1	0	0	2	2	2	2	2	1	2	2	1	2	3	0	1	4	1	1	1	2	1	1	2	1	1	0	2		0	25-29	0	1
2	8.3	9.8	12	22	1	1	0	2	3	1	2	2	3	1	2	2	2	3	3	4	1	12	1	1	1	2	1	1	2	1	2	0	1	1	1	25-29	0	2
3	12.5	11.2	12	35	2	2	30	2	3	2	1	4	2	1	2	2	2	2	3	2	2	0	1	1	0	2	3	1	3	3	2	2			1	25-29	1	2
3	11.2	10.8	16	27	1	2	0	1	2	1	2	3	3	1	2	1	3	3	2	2	2	0	1	1	1	2	3	2	2	1	1	0	2		1	25-29	1	1
4	10.3	11.4	12	32	2	2	12	3	5	2	2	3	2	1	2	1	1	3	2	3	2	0	1	1	0	2	4	1	3	1	2	0		2	1	25-29	2	3
3	11.5	10.8	8	24	2	2	16	2	3	2	2	3	2	1	2	2	1	3	3	2	2	0	1	1	1	2	3	1	2	2	2	1	2		1	25-29	1	2
3	11.2	12.8	12	28	2	2	12	2	3	2	2	3	2	1	2	2	1	2	4	2	2	0	1	1	0		3	1	2	1	2	0			1	25-29	1	2
4	11.9	12	18	32	1	2	30	2	6	2	2	2	2	1	2	2	1	2	3	1	2	0	1	2	0		4	2	3	3	2	2			1	25-29	2	3
4	12	11.1	12	30	1	2	30	1	2	2	2	3	2	1	2	2	2	2	3	3	2	0	1	1	0		4	1	3	3	1	2			1	25-29	2	1
3	12.4	11.5	10	28	1	2	24	2	3	2	1	4	2	1	2	2	2	3	3	1	2	0	1	2	0	2	3	1	2	2	2	1			1	25-29	1	2
2	12	11.4	8	16	1	2	16	3	4	2	2	2	2	1	2	2	3	2	2	3	2	0	1	1	0	2	1	1	2	2	2	1			1	25-29	0	3
3	11	10.3	20	32	1	2	28	2	3	2	2	2	2	1	2	1	1	2	2	2	2	0	1	1	1	2	3	2	3	2	2	1	2		1	25-29	1	2
3	10.4	12.5	20	34	1	2	32	1	4	2	1	4	2	1	2	2	2	2	3	3	2	0	1	1	0	2	3	2	3	3	1	2		2	1	25-29	1	3
4	11.9	10.4	8	37	2	2	36	1	3	2	1	4	2	1	2	2	1	2	2	2	1	22	1	2	1	2	4	1	3	3	1	2	2		1	25-29	2	2
3	12.4	11.6	8	22	1	2	20	0	1	2	2	2	2	1	2	1	2	2	2	3	2	0	1	1	0	2	3	1	2	2	1	1			1	25-29	1	0
4	10.4	11.3	16	35	2	2	36	1	3	2	2	2	3	1	2	1	2	2	2	3	2	0	1	1	0		4	2	3	3	1	2		2	1	25-29	2	2
4	13	13.6	12	36	2	2	12	2	3	2	2	2	2	1	2	2	1	2	2	3	2	0	1	1	0		4	1	3	1	2	0			1	25-29	2	2
4	10.9	11.4	14	36	1	2	34	2	3	2	2	2	2	1	2	1	2	2	3	3	1	14	1	1	0		4	1	3	3	2	2		2	1	25-29	2	2
2	11.3	11.5	14	18	1	1	0	0	1	2	2	3	2	1	2	2	2	3	3	0	2	0	1	1	0	2	1	1	2	1	1	0			0	25-29	0	0
4	13.1	13.6	12	34	1	2	24	1	2	2	2	2	1	1	2	2	2	2	2	3	2	0	1	1	0	2	4	1	3	2	1	1			1	25-29	2	1
2	12.3	12	10	16	1	2	16	1	2	2	4	4	2	1	2	2	2	3	3	4	2	0	1	1	0	2	1	1	2	2	1	1			1	25-29	0	1
4	11.2	10.9	12	38	1	2	20	3	4	2	2	2	1	1	2	2	4	2	3	2	2	0	1	1	1	2	4	1	3	2	2	1	2		1	25-29	2	3
5	11.9	11.5	16	33	2	2	22	1	2	2	1	4	2	1	2	2	1	3	3	2	2	0	1	1	0	2	4	2	3	2	1	1			1	25-29	2	1
2	10.3	10.8	16	24	1	1	0	2	3	2	2	2	2	1	2	2	1	2	3	3	2	0	2	2	1	2	1	2	2	1	2	0	2	2	1	25-29	0	2
3	12.6	12.3	16	28	1	2	28	1	2	2	1	4	2	1	2	2	1	2	2	2	2	0	1	1	0		3	2	2	2	1	1			1	25-29	1	1
4	13	12	12	35	1	2	35	2	3	2	2	2	2	1	2	2	2	3	2	7	2	0	2	2	0		4	1	3	3	2	2			1	25-29	2	2
2	11.3	11	10	16	2	1	0	2	3	2	2	2	2	2		2	3	3	2	5	2	0	1	1	0		1	1	2	1	2	0			1	25-29	0	2
3	10.8	11	16	32	2	2	32	1	2	2	2	2	1	1	2	2	2	2	3	9	2	0	1	1	0	2	3	2	3	3	1	2		2	1	25-29	1	1
2	11.2	11.9	16	25	1	2	25	2	3	2	2	2	2	1	2	2	3	2	2	5	2	0	1	1	0	2	1	2	2	2	2	1			1	25-29	0	2
4	10.4	10.9	19	39	2	2	34	3	4	2	2	2	1	1	2	2	2	2	2	3	2	0	1	1	1	2	4	2	3	3	2	2	2	2	1	25-29	2	3
2	12.2	10.7	16	32	2	1	0	2	4	2	2	3	2	1	2	2	4	2	3	2	2	0	1	2	1	2	1	2	3	1	2	0	2		1	25-29	0	3
2	12.7	11.3	8	14	1	1	0	2	5	2	4	3	3	1	2	2	1	1	3	5	2	0	1	2	0	2	1	1	1	1	2	0			1	25-29	0	3
3	10.3	10.8	8	16	1	2	16	1	2	2	2	2	2	1	3	2	1	2	3	2	2	0	1	2	1	2	3	1	2	2	1	1	2	2	1	25-29	1	1
4	12	13.7	12	28	1	2	28	0	3	2	1	4	2	1	3	2	1	2	3	0	2	0	1	2	0	2	4	1	2	2	1	1			0	25-29	2	2
4	11.9	13.1	16	28	2	2	28	2	3	2	2	2	2	1	3	2	1	2	3	3	2	0	1	2	0	2	4	2	2	2	2	1			1	25-29	2	2
4	11.9	10.5	12	32	2	2	32	6	7	2	2	2	3	1	3	1	1	1	3	5	2	0	2	2	1		4	1	3	3	2	2	2		1	25-29	2	3
4	7.6	9.6	20	38	1	2	33	0	1	2	4	4	2	1	3	2	1	1	2	0	1	31	1	2	1	2	4	2	3	3	1	2	1	1	0	25-29	2	0
2	11.4	10.8	16	20	1	2	19	1	2	2	2	3	2	1	3	1	4	1	2	2	2	0	1	2	1	2	1	2	2	2	1	1	2		1	25-29	0	1
4	9.1	10.4	12	31	1	2	31	2	3	2	2	2	3	1	3	2	2	2	3	5	2	0	1	2	1	2	4	1	3	3	2	2	2	1	1	25-29	2	2
2	10.2	10.8	16	20	2	2	20	3	5	2	4	2	3	1	3	2	2	1	3	3	2	0	1	2	1	2	1	2	2	2	2	1	2	2	1	25-29	0	3
3	10.7	10.9	20	30	2	2	30	4	5	2	2	1	3	1	3	1	1	1	3	3	2	0	1	2	1		3	2	3	3	2	2	2	2	1	25-29	1	3
6	10.9	11.2	8	34	1	2	20	2	3	2	2	3	2	1	2	2	3	3	3	3	1	24	1	1	0	2	4	1	3	2	2	1		2	1	25-29	2	2
2	11	10.4	20	24	1	1	20	1	3	2	2	3	2	1	2	2	3	3	3	3	1	24	1	1	1		1	2	2	2	1	1	2		1	25-29	0	2
3	10.9	11.4	8	16	1	1	0	2	4	2	3	1	2	1	2	2	2	1	2	2	2	0	1	1	0	2	3	1	2	1	2	0		2	1	25-29	1	3
4	12.1	13.4	12	28	1	2	16	3	5	2	2	3	3	1	2	1	2	2	2	2	1	20	2	2	0	2	4	1	2	2	2	1			1	25-29	2	3
4	12.3	11.6	8	27	1	2	19	2	3	2	2	2	2	1	2	2	2	2	2	4	1	22	1	1	0	2	4	1	2	2	2	1			1	25-29	2	2
4	12.2	11.7	8	20	1	2	0	1	2	2	2	2	2	1	2	2	2	2	3	2	2	0	1	1	0	2	4	1	2	1	1	0			1	25-29	2	1
4	11.6	12.1	8	20	1	2	8	1	2	2	1	4	2	1	2	2	2	2	2	2	2	0	1	1	0	2	4	1	2	1	1	0			1	25-29	2	1
6	12.7	13.6	8	30	1	2	16	2	3	2	2	3	2	1	2	2	2	3	3	2	2	0	1	2	0		4	1	3	2	2	1			1	25-29	2	2
3	11.4	11.8	20	28	1	2	20	1	2	2	2	1	2	1	2	2	4	3	3	3	2	0	1	1	0	2	3	2	2	2	1	1			1	25-29	1	1
2	11.6	12	4	8	1	1	0	1	2	1	1	4	2	1	1	2	3	1	3	4	2	0	1	2	0	2	1	1	1	1	1	0			1	25-29	0	1
3	11.4	11.8	20	28	1	2	20	1	2	2	2	1	2	1	2	2	2	3	2	2	2	0	1	2	0	2	3	2	2	2	1	1			1	25-29	1	1
5	10.4	10.9	29	40	2	2	34	3	4	2	3	2	3	1	3	1	2	4	3	3	1	24	1	1	1	2	4	3	3	3	2	2	2	2	1	25-29	2	3
9	12.8	11.4	16	37	1	2	20	4	5	2	2	2	2	1	2	2	3	3	3	3	2	0	1	2	0		4	2	3	2	2	1			1	25-29	2	3
6	9.8	8.7	12	32	1	2	24	2	3	2	2	3	3	1	3	1	4	2	2	3	2	0	2	2	1		4	1	3	2	2	1	1	1	1	25-29	2	2
5	10.9	11	12	32	1	2	16	1	3	2	2	1	2	1	2	2	2	3	3	3	2	0	1	1	0	2	4	1	3	2	1	1		2	1	25-29	2	2
2	13.7	13.9	5	9	1	1	0	2	3	2	2	2	2	1	1	2	3	3	3	3	2	0	1	1	0	2	1	1	1	1	2	0			1	25-29	0	2
2	11.7	10.8	12	16	1	1	0	2	3	2	1	2	3	1	2	2	2	2	3	12	2	0	1	2	1		1	1	2	1	2	0	2		2	25-29	0	2
2	11.8	10.8	8	12	1	1	0	0	1	2	2	3	2	1	3	2	1	4	3	0	2	0	1	2	1	2	1	1	1	1	1	0	2		0	25-29	0	0
2	12.7	11	20	22	1	1	0	0	2	2	2	2	1	1	2	2	1	3	3	0	2	0	1	2	0		1	2	2	1	1	0			0	30-34	0	1
6	13	11.4	12	28	1	2	28	2	3	2	1	4	2	1	2	2	4	1	3	2	1	20	1	1	0	3	4	1	2	2	2	1			1	30-34	2	2
5	10.9	11	8	34	2	2	28	2	4	2	2	3	2	1	2	2	4	3	3	3	2	0	1	1	0	3	4	1	3	2	2	1		2	1	30-34	2	3
2	10.1	11.4	12	26	1	1	0	1	4	2	2	2	3	1	2	2	2	2	2	5	2	0	1	1	0		1	1	2	1	1	0		2	1	30-34	0	3
6	11.6	10.8	12	30	2	2	24	1	3	2	1	4	2	1	2	2	1	2	3	2	1	22	1	2	1	3	4	1	3	2	1	1	2		1	30-34	2	2
4	10.7	11.5	8	20	1	2	0	3	5	2	2	2	2	1	2	2	1	3	3	2	2	0	1	2	0	3	4	1	2	1	2	0		2	1	30-34	2	3
2	8.2	8.1	12	16	1	1	16	2	3	2	2	2	2	1	2	2	1	3	3	6	2	0	1	1	1	3	1	1	2	2	2	1	1	1	1	30-34	0	2
3	12.3	11	3	16	1	2	16	1	2	2	1	4	2	1	3	2	1	3	3	6	2	0	1	1	0	3	3	1	2	2	1	1			1	30-34	1	1
4	11.3	10.1	18	30	2	2	30	2	4	2	1	4	2	1	2	2	1	2	2	3	2	0	1	1	1	3	4	2	3	3	2	2	2		1	30-34	2	3
2	10.3	10.7	20	26	1	1	0	2	3	2	2	2	2	2		2	2	3	2	6	2	0	1	1	1	3	1	2	2	1	2	0	2	2	1	30-34	0	2
2	11.7	11.5	12	20	1	2	20	2	3	2	2	2	2	1	2	2	2	3	3	2	2	0	1	1	0	3	1	1	2	2	2	1			1	30-34	0	2
3	12.3	12.2	24	32	2	2	28	6	7	2	2	1	2	1	2	2	4	3	3	3	2	0	1	1	0		3	2	3	2	2	1			1	30-34	1	3
4	11.7	10.7	16	32	1	2	16	0	1	2	2	3	3	1	2	2	2	3	3	0	2	0	1	2	1	3	4	2	3	2	1	1	2		0	30-34	2	0
4	8.7	10.8	12	35	1	2	35	5	6	2	3	2	3	1	2	2	1	1	3	3	1	18	1	1	1	3	4	1	3	3	2	2	2	1	1	30-34	2	3
4	10.9	10.8	17	32	1	2	32	3	4	2	2	3	3	1	2	2	3	3	2	3	2	0	1	1	1	3	4	2	3	3	2	2	2	2	1	30-34	2	3
4	9.6	11	16	30	1	2	26	3	4	2	2	2	2	1	1	2	2	4	4	2	2	0	1	2	0	3	4	2	3	2	2	1		1	1	30-34	2	3
2	11.4	10.4	28	32	2	2	28	2	3	2	2	4	2	1	1	2	1	4	4	2	2	0	1	2	1	3	1	2	3	2	2	1	2		1	30-34	0	2
3	12.9	12.8	12	20	1	2	16	2	4	2	1	4	2	1	2	2	1	3	3	12	1	12	1	2	0	3	3	1	2	2	2	1			2	30-34	1	3
4	10.1	11.3	14	36	1	2	20	4	5	2	2	2	2	1	2	1	4	3	3	4	2	0	1	1	0	3	4	1	3	2	2	1		2	1	30-34	2	3
4	9.3	10.7	8	37	1	2	30	2	3	2	2	2	2	1	2	2	1	3	3	3	2	0	1	1	1	3	4	1	3	3	2	2	2	1	1	30-34	2	2
3	12.2	10.4	10	23	2	1	0	2	3	2	2	2	2	1	2	1	4	3	3	4	2	0	1	1	1	3	3	1	2	1	2	0	2		1	30-34	1	2
3	13.2	12.5	8	20	1	2	20	1	3	2	2	3	3	1	2	1	3	3	3	11	2	0	1	1	0	3	3	1	2	2	1	1			1	30-34	1	2
3	10.5	11.2	20	30	1	2	20	3	4	2	2	1	2	1	2	2	2	3	3	2	2	0	1	2	0	3	3	2	3	2	2	1		2	1	30-34	1	3
2	11.6	10.9	18	22	1	2	20	1	2	2	2	3	2	1	2	2	1	3	3	3	2	0	1	1	1	3	1	2	2	2	1	1	2		1	30-34	0	1
2	12.3	11.9	12	20	1	1	20	1	3	2	2	2	2	1	2	2	3	2	2	2	2	0	1	1	0		1	1	2	2	1	1			1	30-34	0	2
2	11.3	10.9	8	22	1	1	22	3	5	2	2	2	1	1	2	2	2	2	2	2	2	0	1	1	1	3	1	1	2	2	2	1	2		1	30-34	0	3
4	11.1	12.3	16	36	1	2	20	2	6	2	2	2	2	1	2	1	4	3	3	2	1	20	1	2	0	3	4	2	3	2	2	1			1	30-34	2	3
3	9.4	11.8	9	28	2	2	20	1	2	2	2	3	3	1	2	1	1	2	2	3	2	0	1	1	0	3	3	1	2	2	1	1		1	1	30-34	1	1
3	10.9	11.6	16	32	1	1	0	2	4	2	2	2	3	1	2	2	2	2	3	1	2	0	1	1	0	3	3	2	3	1	2	0		2	1	30-34	1	3
2	11.4	10.7	17	21	1	2	21	2	3	2	2	2	2	1	2	2	2	3	3	4	2	0	1	1	1	3	1	2	2	2	2	1	2		1	30-34	0	2
2	10.8	9.9	16	24	1	2	24	2	3	2	2	3	2	1	2	2	2	2	3	4	1	20	1	1	1	3	1	2	2	2	2	1	1	2	1	30-34	0	2
3	12.4	11.6	12	26	1	2	26	3	4	2	2	2	3	1	2	2	2	3	3	8	2	0	1	2	0		3	1	2	2	2	1			1	30-34	1	3
2	12.2	11.4	12	22	1	2	18	2	3	2	1	4	2	1	2	1	3	3	3	2	2	0	1	1	0	3	1	1	2	2	2	1			1	30-34	0	2
5	10.9	11.5	12	32	1	1	0	2	3	2	2	2	2	1	2	2	2	3	3	8	1	32	1	1	0	3	4	1	3	1	2	0		2	1	30-34	2	2
2	13.6	12.3	4	12	1	1	0	1	2	2	2	3	2	1	2	1	2	2	3	9	2	0	2	2	0	3	1	1	1	1	1	0			1	30-34	0	1
4	11.9	10.7	8	43	1	2	30	2	3	2	2	3	2	1	2	2	1	2	2	3	2	0	1	1	1	3	4	1	3	3	2	2	2		1	30-34	2	2
2	12.5	11.7	14	24	1	2	22	2	3	2	2	3	2	1	2	2	4	2	2	2	2	0	1	1	0	3	1	1	2	2	2	1			1	30-34	0	2
2	11	10.8	8	12	1	1	0	3	5	2	2	2	2	2		2	4	3	3	3	2	2	1	1	1	3	1	1	1	1	2	0	2		1	30-34	0	3
2	11.7	11.6	12	21	1	2	16	3	4	1	2	2	2	1	2	2	2	2	3	2	2	0	1	1	0	3	1	1	2	2	2	1			1	30-34	0	3
4	10.9	12.5	14	40	1	2	30	0	3	1	2	2	2	1	2	2	2	2	3	0	2	0	1	1	0	3	4	1	3	3	1	2		2	0	30-34	2	2
2	12.7	12.5	12	18	1	1	18	0	3	2	2	2	3	1	2	2	1	3	3	0	1	16	1	2	0	3	1	1	2	2	1	1			0	30-34	0	2
4	9.8	10.7	16	32	1	2	16	0	7	1	2	2	1	1	2	2	1	2	3	0	2	0	1	1	1	3	4	2	3	2	1	1	2	1	0	30-34	2	3
4	12.9	12	13	32	1	2	13	2	4	2	2	2	2	1	2	2	1	2	2	3	1	18	1	2	0		4	1	3	1	2	0			1	30-34	2	3
2	8.1	8.1	24	32	1	1	0	0	3	2	2	3	1	1	2	1	2	2	3	0	2	0	2	2	1		1	2	3	1	1	0	1	1	0	30-34	0	2
4	11.2	12.3	14	34	1	2	30	1	2	2	2	2	2	1	2	2	2	2	3	4	2	0	1	1	0	3	4	1	3	3	1	2			1	30-34	2	1
4	12.1	11.7	8	28	2	2	28	1	3	2	2	4	2	1	2	2	1	1	3	2	1	20	2	2	0		4	1	2	2	1	1			1	30-34	2	2
4	9.7	8.3	20	36	1	2	26	2	4	2	2	3	3	1	2	2	1	1	3	1	1	32	1	1	1	3	4	2	3	2	2	1	1	1	1	30-34	2	3
3	11.9	10.4	8	20	1	1	16	2	4	2	2	2	2	1	2	2	3	3	3	3	1	16	1	2	1		3	1	2	2	2	1	2		1	30-34	1	3
4	11.6	12.3	8	20	1	1	10	2	3	2	2	2	3	1	2	2	3	3	2	2	2	0	1	1	0	3	4	1	2	1	2	0			1	30-34	2	2
6	10.4	10.9	10	36	1	2	32	2	3	2	2	2	3	1	2	2	3	3	3	2	1	20	1	1	1	3	4	1	3	3	2	2	2	2	1	30-34	2	2
4	6.8	8.7	8	20	1	2	16	3	4	2	3	2	2	1	2	2	1	2	1	4	2	0	1	1	1	3	4	1	2	2	2	1	1	0	1	30-34	2	3
5	11.4	12.7	8	24	1	2	16	1	3	2	2	3	3	1	2	1	3	3	3	2	1	18	1	1	0	3	4	1	2	2	1	1			1	30-34	2	2
4	10.4	9.8	12	28	1	2	18	2	4	2	2	3	2	1	2	2	3	3	1	2	1	24	1	1	1	3	4	1	2	2	2	1	1	2	1	30-34	2	3
5	11.7	10.83	16	28	1	2	20	0	3	2	2	3	2	1	2	2	1	3	3	0	2	0	1	2	1	3	4	2	2	2	1	1	2		0	30-34	2	2
2	12.5	11.3	10	16	1	2	16	3	4	2	2	3	2	1	2	2	3	3	3	3	1	10	1	1	0	3	1	1	2	2	2	1			1	30-34	0	3
3	10	11.5	12	20	1	2	16	1	2	2	2	2	2	1	2	2	1	3	3	2	2	0	1	1	0	3	3	1	2	2	1	1		2	1	30-34	1	1
4	11.7	11.9	8	20	1	2	16	1	5	2	2	2	2	1	2	2	2	3	3	2	2	0	1	1	0	3	4	1	2	2	1	1			1	30-34	2	3
6	12.9	13.4	10	36	2	2	22	2	4	2	2	2	2	1	2	2	3	3	3	2	2	0	1	1	0		4	1	3	2	2	1			1	30-34	2	3
2	11	10.8	13	17	1	2	17	0	5	2	2	2	2	1	1	2	3	3	3	0	2	0	1	2	1		1	1	2	2	1	1	2		0	30-34	0	3
5	12.8	10.6	12	34	2	2	0	5	7	2	2	2	2	1	2	2	1	3	3	4	1	28	2	2	1	4	4	1	3	1	2	0	2		1	>34	2	3
4	11.7	10.9	20	36	2	2	20	6	7	2	2	2	2	1	2	2	2	3	3	2	1	20	1	2	1	4	4	2	3	2	2	1	2		1	>34	2	3
8	11.7	10.7	12	37	1	2	32	2	5	2	3	2	2	1	2	2	1	2	2	10	2	0	1	1	1	4	4	1	3	3	2	2	2		1	>34	2	3
3	13	11.2	16	28	1	2	24	4	5	2	2	1	2	1	3	2	2	1	3	3	1	4	1	2	0	4	3	2	2	2	2	1			1	>34	1	3
6	11.8	11.9	12	38	1	2	24	3	6	1	2	1	4	1	2	2	1	2	1	6	2	0	1	2	0	4	4	1	3	2	2	1			1	>34	2	3
4	10.6	9.5	12	30	1	2	30	1	3	2	3	2	2	1	2	2	1	2	2	3	2	0	1	1	1	4	4	1	3	3	1	2	1	2	1	>34	2	2
3	10	11.3	20	32	1	2	32	3	4	2	2	3	2	1	2	2	1	3	2	6	2	0	1	1	0	4	3	2	3	3	2	2		2	1	>34	1	3
4	7.8	9.8	18	32	1	2	32	3	5	1	2	3	2	1	2	2	2	2	2	4	2	0	1	1	1	4	4	2	3	3	2	2	1	1	1	>34	2	3
4	12.2	11.8	12	36	1	2	36	6	7	2	2	2	3	1	2	1	1	1	3	4	1	28	1	1	0	4	4	1	3	3	2	2			1	>34	2	3
4	9.9	10.8	11	30	1	2	30	4	6	2	2	2	2	1	2	2	2	2	2	5	2	0	1	1	1	4	4	1	3	3	2	2	2	1	1	>34	2	3
4	12	11.9	16	28	2	2	20	6	9	2	3	1	4	1	2	1	1	2	3	3	1	20	1	1	0	4	4	2	2	2	2	1			1	>34	2	3
3	11.2	10.7	14	25	2	2	24	7	8	2	2	1	2	1	2	2	2	3	3	2	2	0	2	2	1	4	3	1	2	2	2	1	2		1	>34	1	3
3	12	11.7	16	24	1	2	20	6	9	2	2	1	1	1	2	2	2	3	3	2	2	0	1	1	0	4	3	2	2	2	2	1			1	>34	1	3
10	12.6	11.9	8	38	2	2	18	2	3	2	2	2	4	1	2	2	2	4	4	3	2	0	1	1	0	4	1	1	3	2	2	1			1	>34	2	2
4	10.2	10.7	20	35	1	2	33	4	5	2	2	3	2	1	2	2	3	2	3	2	2	0	1	1	1	4	4	2	3	3	2	2	2	2	1	>34	2	3
4	13.1	12.8	8	23	1	2	23	2	4	2	2	3	2	1	2	2	2	2	3	4	2	0	1	1	0	4	4	1	2	2	2	1			1	>34	2	3
2	12.3	11.6	8	12	1	1	0	1	4	2	2	3	3	1	2	2	2	2	3	13	2	0	1	1	0	4	1	1	1	1	1	0			2	>34	0	3
2	9.5	10.3	28	32	1	1	0	4	5	2	2	2	2	1	2	2	2	2	1	17	1	28	1	1	1	4	1	2	3	1	2	0	2	1	2	>34	0	3
4	12.2	10.4	12	36	1	1	0	3	4	2	2	2	3	1	2	2	2	2	3	5	2	0	1	2	1	4	4	1	3	1	2	0	2		1	>34	2	3
4	11.7	10.8	12	38	1	2	32	2	5	2	2	2	2	1	3	2	1	2	2	3	2	0	2	2	1	4	4	1	3	3	2	2	2		1	>34	2	3
4	11.8	11.9	12	39	2	2	32	4	6	2	2	2	3	1	2	2	1	2	3	4	2	0	1	1	0	4	4	1	3	3	2	2			1	>34	2	3
4	11.8	10.4	14	30	2	2	26	4	6	2	2	2	3	1	2	1	2	2	3	5	2	0	1	2	1	4	4	1	3	2	2	1	2		1	>34	2	3
3	11.6	12.2	16	24	1	2	16	3	4	2	2	3	2	1	2	2	1	3	3	2	2	0	1	1	0	4	3	2	2	2	2	1			1	>34	1	3
9	12.2	10	10	39	1	1	0	3	4	2	2	3	2	1	2	2	1	3	3	4	1	32	1	1	1	4	4	1	3	1	2	0	2		1	>34	2	3
6	13	12.5	13	35	1	2	31	3	5	1	2	3	2	1	2	2	1	2	3	3	1	20	1	1	0	4	4	1	3	3	2	2			1	>34	2	3
9	12.2	10	10	39	2	1	24	3	4	2	2	2	2	1	2	2	3	3	3	2	1	28	1	2	1	4	4	1	3	2	2	1	2		1	>34	2	3
3	10.5	11	17	32	1	2	28	2	3	1	2	1	3	1	2	2	2	2	3	2	2	0	1	1	0	4	3	2	3	2	2	1		2	1	>34	1	2
7	9.9	9.9	11	34	2	2	30	4	6	2	2	2	3	1	3	1	2	1	3	5	2	0	1	2	1	4	4	1	3	3	2	2	1	1	1	>34	2	3
5	11.2	11.5	14	30	1	2	30	3	4	2	4	2	3	1	2	1	1	1	1	2	2	0	1	2	0	4	4	1	3	3	2	2			1	>34	2	3
